# Supplementary material for: ESI-MS/MS Analysis of Phenolic Compounds from Aeonium arboreum Leaf Extracts and Evaluation of their Antioxidant and Antimicrobial Activities
Source: Molecules. 2021 Jul 17;26(14):4338. doi: 10.3390/molecules26144338 (PMC8306197; doi:10.3390/molecules26144338)
Supplement: Supplementary file 1 [file molecules-26-04338-s001.zip]

Archive with 1 entries (1 files):
- molecules-1275598-supplementary.pdf
